# Supplementary material for: Age- and Intravenous Methotrexate-Associated Leukoencephalopathy and Its Neurological Impact in Pediatric Patients with Lymphoblastic Leukemia
Source: Cancers (Basel). 2021 Apr 16;13(8):1939. doi: 10.3390/cancers13081939 (PMC8073318; doi:10.3390/cancers13081939)
Supplement: Supplementary file 1 [file cancers-13-01939-s001.zip]

Archive with 1 entries (1 files):
- cancers-1160568-supplementary.pdf
